# Supplementary material for: RNA Sequencing-Based Transcriptome Analysis of Liver in Laying Hens Supplemented with Dietary Probiotic Bacillus Species and Prebiotic Yeast (Saccharomyces cerevisiae) Cell Walls
Source: Vet Sci. 2025 Aug 27;12(9):822. doi: 10.3390/vetsci12090822 (PMC12474164; doi:10.3390/vetsci12090822)
Supplement: Supplementary file 1 [file vetsci-12-00822-s001.zip]

Archive with 1 entries (1 files):
- vetsci-3825129-supplementary.pdf
